# Supplementary material for: The H3K9me2-FOXG1-microRNA axis reduces cochlear hair cells damage by modulating autophagy in age-related hearing loss
Source: Front Mol Neurosci. 2026 May 8;19:1834102. doi: 10.3389/fnmol.2026.1834102 (PMC13194610; doi:10.3389/fnmol.2026.1834102)
Supplement: Supplementary file 2 [file Supplementary_file_1.xlsx]

## Sheet: intersect_up_kegg_enrichment
Path_ko	level1	level2	level3	deg_inpath_num	deg_annotation_num	path_size	genome_annotation_size	pvalue	FDR	Zscore	deg_inpath_symbol	gene_inpath_symbol
mmu00071	Metabolism	Lipid metabolism	Fatty acid degradation	11	161	52	8114	3.99151e-09	7.06497e-07	9.94354	Acsl3;Eci1;Acadvl;Acaa2;Acadsb;Hadha;Acadl;Hadhb;Aldh2;Acat1;Aldh9a1	Acat2;Acat1;Acat3;Acaa1a;Acaa1b;Acaa2;Hadhb;Hadh;Hadha;Ehhadh;Echs1;Acox3;Acox1;Acads;Acadm;Acadl;Acadsb;Acadvl;Gcdh;Acsl1;Acsl4;Acsl6;Acsl3;Acsl5;Acsbg2;Acsbg1;Acsbg3;Cpt1a;Cpt1b;Cpt1c;Cpt2;Eci1;Eci2;Eci3;Cyp2u1;Cyp4a12b;Cyp4a10;Cyp4a14;Cyp4a30b;Cyp4a29;Cyp4a31;Cyp4a32;Cyp4a12a;Adh1;Adh7;Adh4;Adh5;Aldh2;Aldh3a2;Aldh1b1;Aldh7a1;Aldh9a1
mmu00280	Metabolism	Amino acid metabolism	Valine, leucine and isoleucine degradation	9	161	57	8114	1.5177e-06	0.000134316	7.49967	Aldh6a1;Acaa2;Acadsb;Hadha;Hadhb;Aldh2;Acat1;Mccc2;Aldh9a1	Bcat1;Bcat2;Il4i1;Lao1;Il4i1b;4930438A08Rik;Bckdha;Bckdhb;Dbt;Dld;Acads;Acadm;Ivd;Acadsb;Acad8;Hadha;Ehhadh;Echs1;Hadh;Hsd17b10;Acaa1a;Acaa1b;Acaa2;Hadhb;Pcca;Pccb;Mcee;Mmut;Hibch;Hibadh;Aldh6a1;Aldh2;Aldh3a2;Aldh1b1;Aldh7a1;Aldh9a1;Aox2;Aox1;Aox4;Aox3;Acsf3;Abat;Agxt2;Mccc1;Mccc2;Auh;Hmgcl;Hmgcll1;Oxct1;Oxct2a;Oxct2b;Aacs;Acat2;Acat1;Acat3;Hmgcs1;Hmgcs2
mmu04146	Cellular Processes	Transport and catabolism	Peroxisome	10	161	86	8114	6.92765e-06	0.000408731	6.44667	Idh1;Acsl3;Ech1;Decr2;Nudt12;Amacr;Crat;Scp2;Mvk;Prdx5	Pex16;Pex3;Pex19;Abcd3;Pex1;Pex6;Pex26;Pex7;Pex5;Pex5l;Pex14;Pex13;Pex12;Pex10;Pex2;Pxmp2;Mpv17;Mpv17l2;Mpv17l;Pxmp4;Pex11a;Pex11b;Pex11g;Slc25a17;Hacl1;Amacr;Phyh;Acox3;Acox1;Acox2;Hsd17b4;Scp2;Baat;Acnat2;Acnat1;Ehhadh;Acaa1a;Acaa1b;Decr2;Ech1;Abcd1;Abcd2;Abcd4;Slc27a2;Acsl1;Acsl4;Acsl6;Acsl3;Acsl5;Pecr;Eci2;Eci3;Nudt7;Nudt12;Nudt19;Acot8;Crat;Crot;Mlycd;Gnpat;Agps;Far2;Far1;Mvk;Pmvk;Agxt;Dao;D…
mmu00010	Metabolism	Carbohydrate metabolism	Glycolysis Gluconeogenesis	8	161	68	8114	5.43111e-05	0.00240327	5.80727	Acss2;Pfkm;Pfkl;Aldh2;Aldh9a1;Pgm1;Aldoa;Tpi1	Hk2;Hk3;Hk1;Hkdc1;Gck;Gpi1;Pfkl;Pfkm;Pfkp;Fbp1;Fbp2;Aldoa;Aldob;Aldoc;Aldoart1;Aldoart2;Tpi1;Gapdh;Gm29667;Gapdhs;Pgk1;Pgk2;Pgam1;Pgam2;Eno1;Eno2;Eno3;Eno1b;Eno4;Pkm;Pklr;Pdha1;Pdha2;Pdhb;Dlat;Dld;Pdhx;Ldha;Ldhb;Ldhc;Ldhal6b;Adh1;Adh7;Adh4;Adh5;Akr1a1;Aldh2;Aldh3a2;Aldh1b1;Aldh7a1;Aldh9a1;Aldh3a1;Aldh3b1;Aldh3b2;Aldh3b3;Acss1;Acss2;Galm;Pgm1;Pgm2;G6pc;G6pc2;G6pc3;Adpgk;Bpgm;Minpp1;Pck1;Pck2
mmu00310	Metabolism	Amino acid metabolism	Lysine degradation	7	161	64	8114	0.000255404	0.00904129	5.1561	Plod2;Plod1;Dhtkd1;Hadha;Aldh2;Acat1;Aldh9a1	Aass;Aldh7a1;Aadat;Dhtkd1;Dlst;Dld;Gcdh;Hadha;Ehhadh;Echs1;Hadh;Acat2;Acat1;Acat3;Hykk;Phykpl;Pipox;Camkmt;Kmt2a;Kmt2d;Kmt2c;Kmt2b;Kmt2e;Setd1a;Setd1b;Setd7;Prdm9;Ash1l;Smyd2;Smyd3;Smyd1;Suv39h1;Suv39h2;Ehmt2;Ehmt1;Setdb1;Setdb2;Gm45935;Prdm2;Ezh1;Ezh2;Setmar;Nsd1;Nsd2;Nsd3;Setd2;Dot1l;Kmt5a;Prdm6;Kmt5c;Kmt5b;Mecom;Prdm16;Tmlhe;Aldh2;Aldh3a2;Aldh1b1;Aldh9a1;Bbox1;Plod1;Plod2;Plod3;Colgalt1;Colgal…
mmu00640	Metabolism	Carbohydrate metabolism	Propanoate metabolism	5	161	31	8114	0.000323484	0.00954278	5.65769	Acss2;Aldh6a1;Echdc1;Hadha;Suclg1	Acss1;Acss2;Acss3;Bckdha;Bckdhb;Dbt;Dld;Acads;Acox3;Acox1;Hadha;Ehhadh;Echs1;Hibch;Acaca;Acacb;Mlycd;Abat;Pcca;Pccb;Echdc1;Mcee;Mmut;Suclg1;Suclg2;Sucla2;Aldh6a1;Ldha;Ldhb;Ldhc;Ldhal6b
mmu00030	Metabolism	Carbohydrate metabolism	Pentose phosphate pathway	5	161	33	8114	0.000437624	0.0110656	5.43461	H6pd;Pfkm;Pfkl;Pgm1;Aldoa	Gpi1;G6pd2;G6pdx;Pgls;H6pd;Pgd;Rpe;Tkt;Tktl1;Tktl2;Taldo1;Rpia;Dera;Rbks;Pgm1;Pgm2;Prps1;Prps2;Prps1l3;Prps1l1;Rgn;Idnk;Glyctk;Aldoa;Aldob;Aldoc;Aldoart1;Aldoart2;Fbp1;Fbp2;Pfkl;Pfkm;Pfkp
mmu03030	Genetic Information Processing	Replication and repair	DNA replication	5	161	35	8114	0.000579757	0.0128271	5.2295	Mcm7;Mcm2;Mcm5;Mcm3;Mcm6	Ssbp1;Rnaseh1;Rpa1;Pcna;Dna2;Fen1;Lig1;Pola1;Pola2;Prim1;Prim2;Pold1;Pold2;Pold3;Pold4;Pole;Pole2;Pole3;Pole4;Mcm2;Mcm3;Mcm4;Mcm5;Mcm6;Mcm7;Rpa2;Rpa3;Rfc1;Rfc4;Rfc2;Rfc5;Rfc3;Rnaseh2a;Rnaseh2b;Rnaseh2c
mmu04142	Cellular Processes	Transport and catabolism	Lysosome	9	161	135	8114	0.001412	0.0277694	3.9338	Manba;Gm2a;Aga;Gaa;Arsb;Abca2;Cd68;Lamp2;Galc	Atp6v0a1;Atp6v0a2;Tcirg1;Atp6v0a4;Atp6v0d1;Atp6v0d2;Atp6v1h;Atp6ap1;Atp6v0c;Atp6v0b;Dmxl1;Dmxl2;Wdr7;Ncoa7;Ctsa;Ctsb;Ctsc;Ctsd;Ctse;Ctsf;Ctsg;Ctsh;Ctsj;Ctsk;Ctsl;Ctsm;Ctso;Ctss;Ctsw;Ctsz;Napsa;Lgmn;Tpp1;Gla;Glb1;Gaa;Gba;Idua;Naga;Naglu;Galc;Gusb;Fuca1;Fuca2;Hexa;Hexb;Manba;Man2b1;Neu1;Spam1;Hyal1;Hyal2;Hyal5;Hyal4;Hyal3;Hyal6;Arsa;Arsb;Arsg;Galns;Gns;Ids;Sgsh;Lipa;Pla2g15;Dnase2a;Dnase2b;Acp2;Acp…
mmu00480	Metabolism	Metabolism of other amino acids	Glutathione metabolism	6	161	72	8114	0.00294978	0.0447694	3.88011	Gstm1;Idh1;Gstm2;Mgst3;Anpep;Gstm5	Ggt7;Ggt6;Ggt1;Ggt5;Ggct;Chac1;Chac2;Oplah;Gclc;Gclm;Gss;Lap3;Anpep;Gsta2;Gsta3;Gsta4;Gstm1;Gstm2;Gstm5;Gstm6;Gstt1;Gstt2;Gsto1;Gstm3;Mgst3;Gsta1;Mgst1;Gsto2;Gstm7;Gstm4;Mgst2;Gm3776;Gsta5;Gstt3;Gstt4;Gstp1;Gstp2;Gstp3;Gstk1;Hpgds;Lancl1;Nat8;Nat8f1;Nat8f7;Nat8f6;Nat8f2;Nat8f3;Nat8f5;Gsr;Idh1;Idh2;Pgd;G6pd2;G6pdx;Txndc12;Gpx4;Gpx1;Gpx2;Gpx3;Gpx5;Gpx7;Gpx6;Gpx8;Prdx6;Prdx6b;Odc1;Ldc1;Srm;Sms;Rrm1;…
mmu04110	Cellular Processes	Cell growth and death	Cell cycle	8	161	125	8114	0.00333299	0.0447694	3.56749	Cdkn2a;Cdkn2d;Prkdc;Mcm7;Mcm2;Mcm5;Mcm3;Mcm6	Ccnd1;Ccnd2;Ccnd3;Cdk4;Cdk6;Rb1;Rbl1;Rbl2;Abl1;Hdac2;Hdac1;E2f1;E2f2;E2f3;E2f4;E2f5;Tfdp1;Tfdp2;Gsk3b;Tgfb1;Tgfb2;Tgfb3;Smad2;Smad3;Smad4;Myc;Zbtb17;Cdkn2a;Cdkn2b;Cdkn2c;Cdkn2d;Cdkn1b;Cdkn1c;Cdkn1a;Ccne1;Ccne2;Cdk2;Skp1;Cul1;Rbx1;Skp2;Ccna2;Ccna1;Cdc6;Cdc45;Cdc7;Dbf4;Cdk1;Ccnb1;Ccnb2;Ccnb3;Cdc25b;Cdc25c;Ywhaz;Ywhab;Ywhaq;Ywhae;Ywhah;Ywhag;Plk1;Wee1;Wee2;Pkmyt1;Ccnh;Cdk7;Anapc1;Anapc2;Cdc27;Anapc4…
mmu00410	Metabolism	Metabolism of other amino acids	beta-Alanine metabolism	4	161	32	8114	0.00348246	0.0447694	4.2737	Aldh6a1;Hadha;Aldh2;Aldh9a1	Gadl1;Csad;Gad1;Gad2;Cndp1;Carns1;Cndp2;Abat;Smox;Aoc3;Aoc2;Aldh2;Aldh3a2;Aldh1b1;Aldh7a1;Aldh9a1;Aldh3a1;Aldh3b1;Aldh3b2;Aldh3b3;Dpyd;Dpys;Upb1;Hibch;Hadha;Ehhadh;Echs1;Acads;Acox3;Acox1;Mlycd;Aldh6a1
mmu00052	Metabolism	Carbohydrate metabolism	Galactose metabolism	4	161	32	8114	0.00348246	0.0447694	4.2737	Gaa;Pfkm;Pfkl;Pgm1	Galm;Galk1;Galt;Gale;Ugp2;Pgm1;Pgm2;Hk2;Hk3;Hk1;Hkdc1;Gck;G6pc;G6pc2;G6pc3;Glb1;Lct;Lalba;B4galt1;B4galt2;Gla;Akr1b7;Akr1b8;Akr1b3;Akr1b10;Pfkl;Pfkm;Pfkp;Mgam;Gaa;Ganc;Sis
mmu00380	Metabolism	Amino acid metabolism	Tryptophan metabolism	5	161	52	8114	0.00354109	0.0447694	3.95839	Dhtkd1;Hadha;Aldh2;Acat1;Aldh9a1	Tdo2;Ido1;Ido2;Afmid;Kmo;Kynu;Haao;Acmsd;Aldh8a1;Dhtkd1;Dlst;Dld;Gcdh;Hadha;Ehhadh;Echs1;Hadh;Acat2;Acat1;Acat3;Kyat3;Kyat1;Aadat;Tph1;Tph2;Ddc;Maoa;Maob;Aldh2;Aldh3a2;Aldh1b1;Aldh7a1;Aldh9a1;Aox2;Aox1;Aox4;Aox3;Asmt;Aanat;Cyp1a1;Cyp1a2;Cyp1b1;Inmt;Il4i1;Lao1;Il4i1b;4930438A08Rik;Aoc1l1;Aoc1l3;Aoc1l2;Aoc1;Cat
mmu00330	Metabolism	Amino acid metabolism	Arginine and proline metabolism	5	161	54	8114	0.00417447	0.0492588	3.84602	Aldh4a1;Oat;Aldh2;Aldh9a1;P4ha1	Gatm;Gamt;Ckmt1;Ckb;Ckm;Ckmt2;Azin2;Agmat;Odc1;Ldc1;Srm;Sms;Amd1;Amd2;Aoc1l1;Aoc1l3;Aoc1l2;Aoc1;Smox;Aldh2;Aldh3a2;Aldh1b1;Aldh7a1;Aldh9a1;Cndp1;Cndp2;Carns1;Sat1;Sat2;Maoa;Maob;Nos1;Nos2;Nos3;Arg1;Arg2;Oat;Pycr1;Pycr2;Pycrl;Prodh;Aldh4a1;Aldh18a1;Lap3;P4ha2;P4ha1;P4ha3;Prodh2;Got1;Got1l1;Got2;Hoga1;Dao;L3hypdh
mmu00511	Metabolism	Glycan biosynthesis and metabolism	Other glycan degradation	3	161	18	8114	0.00502603	0.0527571	4.47143	Manba;Man2b2;Aga	Neu1;Neu3;Neu4;Neu2;Glb1;Hexa;Hexb;Hexdc;Man2c1;Man2b1;Man2b2;Manba;Engase;Fuca1;Fuca2;Aga;Gba;Gba2
mmu00230	Metabolism	Nucleotide metabolism	Purine metabolism	8	161	134	8114	0.00508471	0.0527571	3.33601	Gmpr;Dguok;Pde4a;Prune1;Nudt9;Pgm1;Ak3;Papss1	Nudt9;Adprm;Nudt5;Pgm1;Pgm2;Prps1;Prps2;Prps1l3;Prps1l1;Ppat;Gart;Pfas;Paics;Adsl;Atic;Aprt;Nt5c2;Nt5c1b;Nt5c1a;Nt5c;Nt5m;Nt5el;Nt5e;Pnp;Pnp2;Lacc1;Hprt;Impdh1;Impdh2;Nme6;Nme2;Nme4;Nme3;Nme7;Nme1;Ak9;Entpd1;Entpd3;Entpd8;Cant1;Entpd4;Entpd4b;Entpd5;Entpd6;Nudt16;Nudt16l2;Itpa;Xdh;Nudt2;Gmps;Gmpr;Gmpr2;Gda;Guk1;Rrm1;Rrm2b;Rrm2;Hddc2;Dguok;Dck;Hddc3;Prune1;Adcy1;Adcy2;Adcy3;Adcy4;Adcy5;Adcy6;Adcy7…
mmu00051	Metabolism	Carbohydrate metabolism	Fructose and mannose metabolism	4	161	36	8114	0.00536513	0.0527571	3.93522	Pfkm;Pfkl;Aldoa;Tpi1	Mpi;Pmm2;Pmm1;Gmppb;Gmppa;Gmds;Gfus;Fpgt;Fcsk;Hk2;Hk3;Hk1;Hkdc1;Pfkl;Pfkm;Pfkp;Fbp1;Fbp2;Pfkfb1;Pfkfb2;Pfkfb3;Pfkfb4;Tigar;Khk;Sord;Akr1b7;Akr1b8;Akr1b3;Akr1b10;Aldoa;Aldob;Aldoc;Aldoart1;Aldoart2;Tpi1;Tkfc
mmu03320	Organismal Systems	Endocrine system	PPAR signaling pathway	6	161	89	8114	0.00833503	0.0776474	3.23582	Plin4;Acsl3;Scp2;Acadl;Dbi;Ilk	Cd36;Slc27a1;Slc27a4;Slc27a2;Slc27a5;Slc27a6;Fabp1;Fabp2;Fabp3;Fabp4;Fabp5;Fabp6;Fabp7;Ppara;Rxra;Rxrb;Rxrg;Ppard;Pparg;Hmgcs1;Hmgcs2;Apoa1;Apoa2;Apoc3;Apoa5;Pltp;Me1;Me3;Fads2;Scd1;Scd2;Scd3;Scd4;Cyp7a1;Cyp8b1;Nr1h3;Cyp27a1;Dbi;Dbil5;Lpl;Acsl1;Acsl4;Acsl6;Acsl3;Acsl5;Acsbg2;Acsbg1;Acsbg3;Olr1;Ehhadh;Cyp4a12b;Cyp4a10;Cyp4a14;Cyp4a30b;Cyp4a29;Cyp4a31;Cyp4a32;Cyp4a12a;Acaa1a;Acaa1b;Scp2;Acox3;Acox1…
mmu00900	Metabolism	Metabolism of terpenoids and polyketides	Terpenoid backbone biosynthesis	3	161	23	8114	0.0101461	0.0897928	3.80834	Pcyox1;Mvk;Acat1	Acat2;Acat1;Acat3;Hmgcs1;Hmgcs2;Hmgcr;Mvk;Pmvk;Mvd;Idi1;Idi2;Fdps;Ggps1;Pdss1;Pdss2;Dhdds;Nus1;Fnta;Fntb;Rce1;Zmpste24;Icmt;Pcyox1
mmu00620	Metabolism	Carbohydrate metabolism	Pyruvate metabolism	4	161	45	8114	0.0118282	0.0996946	3.33032	Acss2;Aldh2;Acat1;Aldh9a1	Acss1;Acss2;Pdha1;Pdha2;Pdhb;Dlat;Dld;Pdhx;Adh1;Adh7;Adh4;Adh5;Akr1a1;Pkm;Pklr;Acaca;Acacb;Acyp1;Acyp2;Aldh2;Aldh3a2;Aldh1b1;Aldh7a1;Aldh9a1;Acot12;Ldha;Ldhb;Ldhc;Ldhal6b;Ldhd;Glo1;Hagh;Grhpr;Me2;Me1;Me3;Pcx;Mdh1;Mdh2;Fh1;Pck1;Pck2;Acat2;Acat1;Acat3
mmu00564	Metabolism	Lipid metabolism	Glycerophospholipid metabolism	6	161	98	8114	0.0130628	0.105096	2.95526	Phospho1;Pld3;Plpp3;Lpcat3;Agpat3;Pld2	Gpd1;Gpd1l;Gpd2;Gpam;Gpat2;Gpat4;Gpat3;Agpat1;Agpat2;Agpat3;Agpat4;Agpat5;Lclat1;Mboat1;Mboat2;Gnpat;Adprm;Plpp1;Plpp2;Plpp3;Lpin1;Lpin3;Lpin2;Plpp5;Plpp4;Dgka;Dgkg;Dgkq;Dgkz;Dgkb;Dgke;Dgki;Dgkh;Dgkd;Dgkk;Chpt1;Cept1;Pld2;Pld1;Pld3;Pld4;Lcat;Pla2g2f;Pla2g1b;Pla2g2c;Pla2g5;Pla2g2d;Pla2g2e;Pla2g12a;Pla2g12b;Pla2g10;Pla2g2a;Pla2g3;Pla2g4e;Pla2g4a;Pla2g4b;Pla2g4c;Pla2g4d;Pla2g4f;Pla2g6;Plb1;Plaat3;Lp…
mmu00980	Metabolism	Xenobiotics biodegradation and metabolism	Metabolism of xenobiotics by cytochrome P450	5	161	73	8114	0.0146932	0.108841	2.99395	Gstm1;Gstm2;Mgst3;Gstm5;Cbr1	Cyp1a1;Cyp1b1;Gsta2;Gsta3;Gsta4;Gstm1;Gstm2;Gstm5;Gstm6;Gstt1;Gstt2;Gsto1;Gstm3;Mgst3;Gsta1;Mgst1;Gsto2;Gstm7;Gstm4;Mgst2;Gm3776;Gsta5;Gstt3;Gstt4;Gstp1;Gstp2;Gstp3;Gstk1;Hpgds;Ephx1;Sult2a1;Sult2a3;Sult2a4;Sult2a7;Sult2a8;Sult2a5;Cyp1a2;Cyp2e1;Cyp2f2;Cyp2s1;Dhdh;Hsd11b1;Cbr1;Cbr2;Cbr3;Ugt2b5;Ugt1a2;Ugt1a6a;Ugt2a1;Ugt1a9;Ugt1a10;Ugt1a7c;Ugt1a5;Ugt2a3;Ugt2a2;Ugt2b1;Ugt1a6b;Ugt1a1;Ugt2b34;Ugt2b36;U…
mmu00565	Metabolism	Lipid metabolism	Ether lipid metabolism	4	161	48	8114	0.0147581	0.108841	3.16338	Pld3;Plpp3;Pafah1b3;Pld2	Agps;Plpp1;Plpp2;Plpp3;Selenoi;Chpt1;Cept1;Peds1;Pla2g2f;Pla2g1b;Pla2g2c;Pla2g5;Pla2g2d;Pla2g2e;Pla2g12a;Pla2g12b;Pla2g10;Pla2g2a;Pla2g3;Pla2g4e;Pla2g4a;Pla2g4b;Pla2g4c;Pla2g4d;Pla2g4f;Pla2g6;Plb1;Plaat3;Lpcat4;Enpp6;Enpp2;Gdpd3;Gdpd1;Tmem86b;Pld2;Pld1;Pld3;Pld4;Ugt8a;Gal3st1;Lpcat2;Lpcat1;Lpcat2b;Pafah1b1;Pafah1b2;Pafah1b3;Pafah2;Pla2g7
mmu00520	Metabolism	Carbohydrate metabolism	Amino sugar and nucleotide sugar metabolism	4	161	51	8114	0.0181103	0.125868	3.00955	Cyb5r3;Pgm1;Amdhd2;Nans	Chia1;Chit1;Chil6;Hexa;Hexb;Nagk;Amdhd2;Gnpda1;Gnpda2;Hk2;Hk3;Hk1;Hkdc1;Gfpt1;Gfpt2;Gnpnat1;Pgm3;Galk2;Uap1;Uap1l1;Gne;Renbp;Nans;Nanp;Npl;Cmas;Cmah;Cyb5r1;Cyb5r3;Cyb5r2;Cyb5rl;Cyb5r4;Uxs1;Gck;Pgm1;Pgm2;Ugp2;Ugdh;Galk1;Galt;Gale;Gpi1;Mpi;Pmm2;Pmm1;Gmppb;Gmppa;Gmds;Gfus;Fcsk;Fpgt
mmu00920	Metabolism	Energy metabolism	Sulfur metabolism	2	161	11	8114	0.019134	0.125868	3.85453	Sqor;Papss1	Papss2;Papss1;Bpnt1;Bpnt2;Suox;Sqor;Ethe1;Mpst;Tst;Selenbp2;Selenbp1
mmu00062	Metabolism	Lipid metabolism	Fatty acid elongation	3	161	29	8114	0.0192002	0.125868	3.23403	Acaa2;Hadha;Hadhb	Acaa2;Hadhb;Hadh;Hadha;Echs1;Mecr;Ppt1;Ppt2;Elovl1;Elovl2;Elovl3;Elovl4;Elovl5;Elovl6;Elovl7;Hsd17b12;Hacd2;Hacd1;Hacd4;Hacd3;Tecr;Acot1;Acot2;Acot3;Acot5;Acot4;Acot7;Them4;Them5
mmu00500	Metabolism	Carbohydrate metabolism	Starch and sucrose metabolism	3	161	34	8114	0.0292697	0.185026	2.86545	Gaa;Pygb;Pgm1	Mgam;Gaa;Ganc;Sis;Ugp2;Enpp1;Enpp3;Gys1;Gys2;Gyg;Gbe1;Pygm;Pygb;Pygl;Agl;Amy1;Amy2a4;Amy2a5;Amy2a2;Amy2a3;Amy2b;Treh;Pgm1;Pgm2;Hk2;Hk3;Hk1;Hkdc1;Gck;G6pc;G6pc2;G6pc3;Pgm2l1;Gpi1
mmu00983	Metabolism	Xenobiotics biodegradation and metabolism	Drug metabolism - other enzymes	5	161	92	8114	0.0357532	0.212492	2.38665	Gstm1;Gstm2;Mgst3;Gstm5;Tpmt	Hprt;Impdh1;Impdh2;Gmps;Tpmt;Xdh;Itpa;Ces1e;Ces1d;Ces1c;Ces1f;Ces2e;Ces2g;Ces2h;Ces2a;Ces2c;Ces2b;Ces2f;Ugt2b5;Ugt1a2;Ugt1a6a;Ugt2a1;Ugt1a9;Ugt1a10;Ugt1a7c;Ugt1a5;Ugt2a3;Ugt2a2;Ugt2b1;Ugt1a6b;Ugt1a1;Ugt2b34;Ugt2b36;Ugt2b38;Ugt2b37;Ugt2b35;Ugt1a8;Gusb;Cda;Tymp;Dpyd;Dpys;Upb1;Upp1;Upp2;Uck2;Uck1;Uckl1;Tk2;Tk1;Umps;Cmpk1;Rrm1;Rrm2b;Rrm2;Nme6;Nme2;Nme4;Nme3;Nme7;Nme1;Dut;Mpo;Nat1;Nat2;Nat3;Cyp2e1;Gst…
mmu00561	Metabolism	Lipid metabolism	Glycerolipid metabolism	4	161	63	8114	0.0360156	0.212492	2.49388	Plpp3;Agpat3;Aldh2;Aldh9a1	Glyctk;Aldh2;Aldh3a2;Aldh1b1;Aldh7a1;Aldh9a1;Akr1b7;Akr1b8;Akr1b3;Akr1b10;Akr1a1;Tkfc;Gk;Gk2;Gykl1;Gpam;Gpat2;Gpat4;Gpat3;Agpat1;Agpat2;Agpat3;Agpat4;Agpat5;Lclat1;Mboat1;Mboat2;Plpp1;Plpp2;Plpp3;Lpin1;Lpin3;Lpin2;Plpp5;Plpp4;Dgka;Dgkg;Dgkq;Dgkz;Dgkb;Dgke;Dgki;Dgkh;Dgkd;Dgkk;Dgat1;Dgat2;Cel;Pnpla2;Pnpla3;Pnlip;Pnliprp1;Pnliprp2;Lipc;Lipf;Lipg;Lpl;Agk;Mgll;Abhd16a;Mogat1;Mogat2;Gla
mmu04216	Cellular Processes	Cell growth and death	Ferroptosis	3	161	40	8114	0.0443674	0.253323	2.50749	Cp;Acsl3;Lpcat3	Slc3a2;Slc7a11;Trp53;Gclc;Gclm;Gss;Gpx4;Acsl1;Acsl4;Acsl6;Acsl3;Acsl5;Lpcat3;Alox15;Sat1;Sat2;Trf;Inhca;Tfrc;Steap3;Slc11a2;Slc39a8;Slc39a14;Pcbp2;Slc40a1;Cp;Pcbp1;Fth1;Ftl1;Map1lc3a;Map1lc3b;Atg5;Atg7;Ncoa4;Prnp;Hmox1;Vdac2;Vdac3;Cybb;Ftmt
mmu00760	Metabolism	Metabolism of cofactors and vitamins	Nicotinate and nicotinamide metabolism	3	161	41	8114	0.0471955	0.260842	2.4546	Sirt4;Nudt12;Nnt	Aspdh;Qprt;Naprt;Pnp;Pnp2;Nmrk1;Nmrk2;Nt5c2;Nt5c1b;Nt5c1a;Nt5c;Nt5m;Nt5el;Nt5e;Nmnat3;Nmnat1;Nmnat2;Enpp1;Enpp3;Nudt12;Nadsyn1;Nampt;Art2a;Art2b;Cd38;Bst1;Sirt1;Sirt2;Sirt3;Sirt4;Sirt5;Sirt6;Sirt7;Nadk;Nadk2;Nnt;Nnmt;Aox2;Aox1;Aox4;Aox3
mmu00120	Metabolism	Lipid metabolism	Primary bile acid biosynthesis	2	161	18	8114	0.0486315	0.260842	2.77953	Amacr;Scp2	Cyp46a1;Cyp39a1;Hsd3b7;Ch25h;Cyp7b1;Cyp7a1;Cyp27a1;Cyp8b1;Akr1d1;Slc27a5;Amacr;Acox2;Hsd17b4;Scp2;Acot8;Baat;Acnat2;Acnat1

## Sheet: intersect_down_kegg_enrichment
Path_ko	level1	level2	level3	deg_inpath_num	deg_annotation_num	path_size	genome_annotation_size	pvalue	FDR	Zscore	deg_inpath_symbol	gene_inpath_symbol
mmu03008	Genetic Information Processing	Translation	Ribosome biogenesis in eukaryotes	13	73	121	8114	3.8107e-11	3.12478e-09	11.5538	Ran;Snu13;Eif6;Nxt1;Emg1;Pwp2;Wdr3;Tbl3;Utp18;Tcof1;Mphosph10;Ak6;Utp14a	Csnk2b;Csnk2a1;Csnk2a2;Nol6;Rrp7a;Wdr43;Utp4;Utp15;Heatr1;Wdr75;Utp18;Wdr36;Tbl3;Wdr3;Utp6;Pwp2;Mphosph10;Imp3;Imp4;Tcof1;Fbl;Fbll1;Nop56;Nop58;Snu13;Dkc1;Nhp2;Gar1;Nop10;Fcf1;Utp14a;Utp14b;Drosha;Emg1;Bms1;Nat10;Rcl1;Pop1;Rpp38;Pop4;Pop5;Rpp25;Rpp25l;Pop7;Rpp30;Rpp40;Rexo1;Rexo5;Rexo2;Xrn1;Xrn2;Gtpbp4;Gnl2;Gnl3;Gnl3l;Nvl;Mdn1;Rbm28;Nob1;Ran;Rasl2-9;1700009N14Rik;Xpo1;Nmd3;Nxf1;Nxf7;Nxf2;Nxf3;Nxt…
mmu03010	Genetic Information Processing	Translation	Ribosome	13	73	179	8114	5.15843e-09	2.11495e-07	9.11626	Rps17;Rpl12;Rps7;Rps12;Rps8;Rpl13;Rpl27a;Rpl36a;Rpl19;Rpl28;Rps10;Rps29;Rpl38	Mrps2;Mrps5;Mrps6;Mrps7;Mrps9;Mrps10;Mrps11;Mrps12;Mrps14;Mrps15;Mrps16;Mrps17;Mrps18c;Mrps18a;Mrps21;Rps2;Rps3;Rps3a1;Rps4x;Rps5;Rps6;Rps7;Rps8;Gm15501;Rps9;Rps10;Rps11;Rps12;Gm4925;Rps13;Rps14;Rps15;Rps15a;Rps16;Rps17;Rps18;Rps19;Rps20;Rps21;Rps23;Rps24;Gm4832;Rps25;Rps26;Rps27l;Rps27;Rps27rt;Rps27a;Rps28;Rps29;Fau;Rpsa;Mrpl1;Mrpl2;Mrpl3;Mrpl4;Mrpl12;Mrpl9;Mrpl10;Mrpl11;Mrpl13;Mrpl14;Mrpl15;Mrp…
mmu00670	Metabolism	Metabolism of cofactors and vitamins	One carbon pool by folate	3	73	19	8114	0.0006105	0.016687	6.88123	Atic;Gart;Mthfd2	Dhfr;Mthfd1l;Mthfd1;Mthfd2;Mthfd2l;Shmt1;Shmt2;Gart;Atic;Ftcd;Mtfmt;Amt;Mtr;Tyms;Aldh1l1;Aldh1l2;Mthfr;Mthfs;Mthfsl
mmu00230	Metabolism	Nucleotide metabolism	Purine metabolism	6	73	134	8114	0.00124722	0.025568	4.42275	Atic;Gart;Ppat;Impdh1;Aprt;Ak6	Nudt9;Adprm;Nudt5;Pgm1;Pgm2;Prps1;Prps2;Prps1l3;Prps1l1;Ppat;Gart;Pfas;Paics;Adsl;Atic;Aprt;Nt5c2;Nt5c1b;Nt5c1a;Nt5c;Nt5m;Nt5el;Nt5e;Pnp;Pnp2;Lacc1;Hprt;Impdh1;Impdh2;Nme6;Nme2;Nme4;Nme3;Nme7;Nme1;Ak9;Entpd1;Entpd3;Entpd8;Cant1;Entpd4;Entpd4b;Entpd5;Entpd6;Nudt16;Nudt16l2;Itpa;Xdh;Nudt2;Gmps;Gmpr;Gmpr2;Gda;Guk1;Rrm1;Rrm2b;Rrm2;Hddc2;Dguok;Dck;Hddc3;Prune1;Adcy1;Adcy2;Adcy3;Adcy4;Adcy5;Adcy6;Adcy7…
mmu03013	Genetic Information Processing	Translation	Nucleocytoplasmic transport	5	73	117	8114	0.00393866	0.064594	3.89279	Ran;Ipo5;Nxt1;Casc3;Xpo5	Aaas;Nupl2;Gle1;Ddx19a;Ddx19b;Rae1;Nup98;Nup214;Nup88;Ranbp2;Rangap1;Ube2i;Sumo2;Sumo3;Sumo1;Gm11971;Nup160;Nup85;Sec13;Nup107;Nup133;Seh1l;Nup43;Nup37;Ahctf1;Nup62;Nupl1;Nup54;Nup205;Nup188;Nup155;Nup93;Nup35;Ndc1;Nup210;Nup210l;Pom121;Pom121l2;Tmem33;Tpr;Nup50;Nup153;Senp2;Semp2l2b;Semp2l2a;Gm9839;Semp2l1;Kpna1;Kpna2;Kpna7;Kpna3;Kpna4;Kpna6;Kpnb1;Tnpo1;Tnpo2;Tnpo3;Ipo4;Ipo5;Ipo7;Ipo8;Ipo9;Ipo11…
mmu00450	Metabolism	Metabolism of other amino acids	Selenocompound metabolism	2	73	17	8114	0.00995011	0.135985	4.749	Cth;Txnrd1	Kyat3;Kyat1;Mtr;Cth;Scly;Txnrd1;Txnrd3;Txnrd2;Inmt;Papss2;Papss1;Sephs2;Sephs1;Pstk;Sepsecs;Mars1;Mars2
mmu04150	Environmental Information Processing	Signal transduction	mTOR signaling pathway	5	73	157	8114	0.0132962	0.139935	3.0618	Eif4e;Eif4b;Slc7a5;Eif4ebp1;Akt1s1	Slc7a5;Slc3a2;Slc38a9;Atp6v1a;Atp6v1b2;Atp6v1b1;Atp6v1c1;Atp6v1c2;Atp6v1d;Atp6v1e1;Atp6v1e2;Atp6v1f;Atp6v1g2;Atp6v1g1;Atp6v1g3;Atp6v1h;Lamtor1;Lamtor2;Lamtor3;Lamtor4;Lamtor5;Flcn;Fnip1;Fnip2;Rraga;Rragb;Rragd;Rragc;Sesn2;Castor1;Castor2;Mios;Seh1l;Wdr24;Wdr59;Sec13;Depdc5;Nprl2;Nprl3;Skp2;Rnf152;Rptor;Akt1s1;Mtor;Deptor;Mlst8;Telo2;Tti1;Clip1;Grb10;Lpin1;Lpin3;Lpin2;Ulk1;Ulk2;Eif4ebp1;Eif4e;Eif4…
mmu03015	Genetic Information Processing	Translation	mRNA surveillance pathway	4	73	103	8114	0.0136522	0.139935	3.22743	Etf1;Gspt1;Nxt1;Casc3	Ncbp1;Ncbp2;Upf3b;Upf3a;Rbm8a;Magoh;Magohb;Casc3;Eif4a3l1;Eif4a3;Sap18;Sap18b;Pnn;Acin1;Rnps1;Alyref;Alyref2;Gm4340;Gm21293;Ddx19a;Ddx19b;Gle1;Nxf1;Nxf7;Nxf2;Nxf3;Nxt1;Nxt2;Ddx39b;Pym1;Srrm1;Rngtt;Rnmt;Fus;Tardbp;Pabpn1;Pabpn1l;Nudt21;Cpsf6;Cpsf7;Papolg;Papola;Papolb;Clp1;Pcf11;Cpsf1;Cpsf2;Cpsf3;Cpsf4;Fip1l1;Wdr33;Wdr82;Ppp1ca;Ppp1cb;Ppp1cc;Ppp1ccb;Ssu72;Cstf1;Cstf2;Cstf2t;Cstf3;Sympk;Msi2;Msi1;D…
mmu04215	Cellular Processes	Cell growth and death	Apoptosis - multiple species	2	73	32	8114	0.0332811	0.291189	3.21148	Bcl2l11;Mapk8	Tnfrsf1a;Fadd;Casp8;Casp7;Casp3;Bid;Bcl2l11;Pmaip1;Bbc3;Bcl2;Bcl2l1;Bax;Bak1;Cycs;Cyct;Apaf1;Casp9;Diablo;Htra2;Septin4;Birc2;Birc3;Xiap;Birc5;Mapk8;Mapk9;Mapk10;Bok;Birc7;Ngfr;Becn1;Birc6
mmu00785	Metabolism	Metabolism of cofactors and vitamins	Lipoic acid metabolism	1	73	4	8114	0.0355109	0.291189	5.10566	Lias	Lipt2;Lias;Lipt1;Acsm1
mmu03018	Genetic Information Processing	Folding, sorting and degradation	RNA degradation	3	73	84	8114	0.0396491	0.295566	2.60667	Mphosph6;Patl1;Exosc1	Dcps;Exosc1;Exosc2;Exosc3;Exosc8;Exosc6;Exosc7;Exosc4;Exosc5;Exosc9;Dis3;Exosc10;C1d;Mphosph6;Dis3l;Tent4a;Tent4b;Zcchc7;Mtrex;Skiv2l;Ttc37;Wdr61;Cnot6;Cnot6l;Cnot1;Cnot2;Cnot3;Cnot4;Cnot7;Cnot8;Cnot9;Cnot10;Dhx36;Parn;Pnldc1;Btg1;Btg2;Btg3;Btg1c;Tob1;Btg1b;Btg4;Tob2;Pabpc1;Pabpc5;Pabpc4;Pabpc1l;Pabpc6;Pabpc4l;Pabpc2;Pabpc1l2a;Pabpc1l2b;Pan2;Pan3;Dcp1a;Dcp1b;Dcp2;Ddx6;Edc3;Edc4;Patl1;Xrn1;Xrn2;Nu…
mmu04211	Organismal Systems	Aging	Longevity regulating pathway	3	73	90	8114	0.0470741	0.301303	2.45863	Eif4e;Eif4ebp1;Akt1s1	Ins2;Ins1;Insr;Igf1;Igf1r;Irs1;Irs2;Irs3;Irs4;Hras;Kras;Nras;Pik3ca;Pik3cd;Pik3cb;Pik3r2;Pik3r1;Pik3r3;Akt1;Akt2;Akt3;Adcy1;Adcy2;Adcy3;Adcy4;Adcy5;Adcy6;Adcy7;Adcy8;Adcy9;Prkaca;Prkacb;Creb1;Atf2;Creb3;Creb3l1;Creb3l2;Creb3l3;Creb3l4;Atf4;Creb5;Atf6b;Ehmt2;Ehmt1;Foxo1;Foxo3;Sod2;Cat;Atg5;Kl;Tsc1;Tsc2;Rheb;Mtor;Rptor;Akt1s1;Ulk1;Atg13;Rb1cc1;Atg101;Rps6kb2;Rps6kb1;Eif4ebp1;Eif4e;Eif4e2;Eif4e1b;Ad…
mmu00250	Metabolism	Amino acid metabolism	Alanine, aspartate and glutamate metabolism	2	73	39	8114	0.0477675	0.301303	2.80323	Ppat;Asns	Got1;Got1l1;Got2;Il4i1;Lao1;Il4i1b;4930438A08Rik;Ddo;Asrgl1;Asns;Nit2;Gpt2;Gpt;Agxt;Agxt2;Ass1;Asl;Adssl1;Adss;Adsl;Nat8l;Rimklb;Rimkla;Folh1;Aspa;Gad1;Gad2;Abat;Aldh5a1;Glud1;Aldh4a1;Glul;Cad;Gls2;Gls;Cps1;Gfpt1;Gfpt2;Ppat
